# Supplementary material for: Germline sequence variants contributing to cancer susceptibility in South African breast cancer patients of African ancestry
Source: Sci Rep. 2022 Jan 17;12:802. doi: 10.1038/s41598-022-04791-1 (PMC8763903; doi:10.1038/s41598-022-04791-1)
Supplement: Supplementary file 8 — Supplementary Table S4. [file 41598_2022_4791_MOESM8_ESM.xlsx]

## Sheet: Sheet 1
Sample	Position	Gene Symbol	Transcript	Age (yrs:mnths)	Genotype	Depth	Ref	Variant Allele	Filters passed	Consequence	Impact	Gene	Exon	HGVSc	HGVSp	Amino Acid	Codon	Existing Variant (dbSNP)	Sift	Polyphen	Allele Frequency (All)	Afr_AF	Clininical Significance	Somatic	CADD PHRED	CADD Raw	ESP6500_AA_AF	ESP6500_EA_AF	ExAc AC	ExAc AF	ExAc Afr AC	ExAc Afr AF	Fathmm Score	Fathmm Pred	GERP NR	GERP RS	LRT Omega	LRT Converted Rankscore	LRT Pred	LRT Score	Mutation Assessor Pred	Mutation Assessor Rankscore	Mutation Assessor Score	Mutation Taster Converted Rankscore	Mutation Taster Pred	Mutation Taster Score	Provean Converted Rankscore	Provean Pred	Provean Score
BRB104	chr2:29451782	ALK	NM_004304.4	47:0	0/1	[34]	C	CA	5	frameshift_variant	HIGH	238	16/29	NM_004304.4:c.2782dup	NP_004295.2:p.Cys928LeufsTer20	C/LX	tgc/tTgc	-	-	-	-	-	-	-	-	-	-	-	-	-	-	-	-	-	-	-	-	-	-	-	-	-	-	-	-	-	-	-	-
BRB38	chr11:108098561	ATM	NM_000051.3	46:10	0/1	[121]	A	G	4	missense_variant	MODERATE	472	3/63	NM_000051.3:c.131A>G	NP_000042.3:p.Asp44Gly	D/G	gAt/gGt	rs150143957	deleterious(0)	possibly_damaging(0.89)	0.0006	0.0023	uncertain_significance	-	25.5	0.70654	6.82E-04	0	6	4.94E-05	6	5.87E-04	0.45668	T,T,T,T,T	5.14	0.64402	0.053773	0.64402	D	0.000001	M	0.76301	2.6	0.51952	D,D	0.99995,0.99995	0.93292	D,D,D,D,D	-4.6,-3.11,-6.37,-6.95,-3.11
BRB49	chr11:108098561	ATM	NM_000051.3	43:4	0/1	[261]	A	G	4	missense_variant	MODERATE	472	3/63	NM_000051.3:c.131A>G	NP_000042.3:p.Asp44Gly	D/G	gAt/gGt	rs150143957	deleterious(0)	possibly_damaging(0.89)	0.0006	0.0023	uncertain_significance	-	25.5	0.70654	6.82E-04	0	6	4.94E-05	6	5.87E-04	0.45668	T,T,T,T,T	5.14	0.64402	0.053773	0.64402	D	0.000001	M	0.76301	2.6	0.51952	D,D	0.99995,0.99995	0.93292	D,D,D,D,D	-4.6,-3.11,-6.37,-6.95,-3.11
BRB14	chr11:108098592	ATM	NM_000051.3	47:8	0/1	[181]	T	A	5	stop_gained	HIGH	472	3/63	NM_000051.3:c.162T>A	NP_000042.3:p.Tyr54Ter	Y/*	taT/taA	-	-	-	-	-	-	-	35	0.95865	-	-	-	-	-	-	-	-	5.14	0.40908	0.208574	0.40908	D	0.000986	-	-	-	0.80722	A,A	1,1	-	.,.,.,.,.	.,.,.,.,.
BRB171	chr11:108100039	ATM	NM_000051.3	37:4	0/1	[211]	G	A	3	missense_variant	MODERATE	472	4/63	NM_000051.3:c.320G>A	NP_000042.3:p.Cys107Tyr	C/Y	tGt/tAt	rs142358238,CM030778	tolerated(0.18)	benign(0.112)	0.0004	0.0015	uncertain_significance	-	16.18	0.31711	0.001817	0	16	1.32E-04	16	1.63E-03	0.59083	T,T,T,T	5.85	0.64402	0.157253	0.64402	N	0.00002	L	0.44977	1.735	0.45568	D,D	0.99903,0.99903	0.91602	D,N,D,N	-3.7,-2.21,-6.54,-2.21
BRB68	chr11:108100039	ATM	NM_000051.3	43:0	0/1	[435]	G	A	3	missense_variant	MODERATE	472	4/63	NM_000051.3:c.320G>A	NP_000042.3:p.Cys107Tyr	C/Y	tGt/tAt	rs142358238,CM030778	tolerated(0.18)	benign(0.112)	0.0004	0.0015	uncertain_significance	-	16.18	0.31711	0.001817	0	16	1.32E-04	16	1.63E-03	0.59083	T,T,T,T	5.85	0.64402	0.157253	0.64402	N	0.00002	L	0.44977	1.735	0.45568	D,D	0.99903,0.99903	0.91602	D,N,D,N	-3.7,-2.21,-6.54,-2.21
BRB171	chr11:108106399	ATM	NM_000051.3	37:4	0/1	[126]	G	A	5	missense_variant,splice_region_variant	MODERATE	472	5/63	NM_000051.3:c.334G>A	NP_000042.3:p.Ala112Thr	A/T	Gca/Aca	rs146382972	deleterious(0.02)	benign(0.09)	0.0004	0.0015	uncertain_significance	-	23	0.4848	0.002272	0	26	2.14E-04	24	2.47E-03	0.59638	T,T,T	5.62	0.47455	0.176933	0.47455	N	0.000231	L	0.51945	1.935	0.31231	N,N	0.555804,0.555804	0.43656	N,N,N	-1.87,-1.24,-1.24
BRB68	chr11:108106399	ATM	NM_000051.3	43:0	0/1	[183]	G	A	5	missense_variant,splice_region_variant	MODERATE	472	5/63	NM_000051.3:c.334G>A	NP_000042.3:p.Ala112Thr	A/T	Gca/Aca	rs146382972	deleterious(0.02)	benign(0.09)	0.0004	0.0015	uncertain_significance	-	23	0.4848	0.002272	0	26	2.14E-04	24	2.47E-03	0.59638	T,T,T	5.62	0.47455	0.176933	0.47455	N	0.000231	L	0.51945	1.935	0.31231	N,N	0.555804,0.555804	0.43656	N,N,N	-1.87,-1.24,-1.24
BRB121	chr11:108121550	ATM	NM_000051.3	54:0	0/1	[207]	C	T	3	missense_variant	MODERATE	472	10/63	NM_000051.3:c.1358C>T	NP_000042.3:p.Pro453Leu	P/L	cCa/cTa	rs786204124,CD982450	tolerated(0.17)	benign(0.018)	-	-	uncertain_significance	-	16.43	0.32183	-	-	-	-	-	-	0.01787	T,T,T	6.08	0.49916	0.177301	0.49916	D	0.000123	L	0.51945	1.935	0.53205	D,D	0.999979,0.999979	0.51014	N,N,N	-2.3,-1.32,-1.32
BRB170	chr11:108121550	ATM	NM_000051.3	40:2	0/1	[320]	C	T	3	missense_variant	MODERATE	472	10/63	NM_000051.3:c.1358C>T	NP_000042.3:p.Pro453Leu	P/L	cCa/cTa	rs786204124,CD982450	tolerated(0.17)	benign(0.018)	-	-	uncertain_significance	-	16.43	0.32183	-	-	-	-	-	-	0.01787	T,T,T	6.08	0.49916	0.177301	0.49916	D	0.000123	L	0.51945	1.935	0.53205	D,D	0.999979,0.999979	0.51014	N,N,N	-2.3,-1.32,-1.32
BRB194	chr11:108121550	ATM	NM_000051.3	44:1	0/1	[298]	C	T	3	missense_variant	MODERATE	472	10/63	NM_000051.3:c.1358C>T	NP_000042.3:p.Pro453Leu	P/L	cCa/cTa	rs786204124,CD982450	tolerated(0.17)	benign(0.018)	-	-	uncertain_significance	-	16.43	0.32183	-	-	-	-	-	-	0.01787	T,T,T	6.08	0.49916	0.177301	0.49916	D	0.000123	L	0.51945	1.935	0.53205	D,D	0.999979,0.999979	0.51014	N,N,N	-2.3,-1.32,-1.32
BRB142	chr11:108124738	ATM	NM_000051.3	52:11	0/1	[141]	A	G	4	missense_variant	MODERATE	472	13/63	NM_000051.3:c.2096A>G	NP_000042.3:p.Glu699Gly	E/G	gAa/gGa	rs147934285	deleterious(0.04)	benign(0.003)	0.0018	0.0068	uncertain_significance,benign	-	23.3	0.5154	0.002272	0	22	1.81E-04	22	2.15E-03	0.78707	T,T,T	6.11	0.64402	0.106338	0.64402	D	0.000006	M	0.75769	2.585	0.32045	D,D	0.551014,0.551014	0.66107	D,D,D	-3.34,-3.0,-3.0
BRB190	chr11:108124738	ATM	NM_000051.3	38:9	0/1	[107]	A	G	4	missense_variant	MODERATE	472	13/63	NM_000051.3:c.2096A>G	NP_000042.3:p.Glu699Gly	E/G	gAa/gGa	rs147934285	deleterious(0.04)	benign(0.003)	0.0018	0.0068	uncertain_significance,benign	-	23.3	0.5154	0.002272	0	22	1.81E-04	22	2.15E-03	0.78707	T,T,T	6.11	0.64402	0.106338	0.64402	D	0.000006	M	0.75769	2.585	0.32045	D,D	0.551014,0.551014	0.66107	D,D,D	-3.34,-3.0,-3.0
BRB91	chr11:108124738	ATM	NM_000051.3	48:0	0/1	[338]	A	G	4	missense_variant	MODERATE	472	13/63	NM_000051.3:c.2096A>G	NP_000042.3:p.Glu699Gly	E/G	gAa/gGa	rs147934285	deleterious(0.04)	benign(0.003)	0.0018	0.0068	uncertain_significance,benign	-	23.3	0.5154	0.002272	0	22	1.81E-04	22	2.15E-03	0.78707	T,T,T	6.11	0.64402	0.106338	0.64402	D	0.000006	M	0.75769	2.585	0.32045	D,D	0.551014,0.551014	0.66107	D,D,D	-3.34,-3.0,-3.0
BRB146	chr11:108143259	ATM	NM_000051.3	52:2	0/1	[113]	G	C	5	missense_variant,splice_region_variant	MODERATE	472	21/63	NM_000051.3:c.3078G>C	NP_000042.3:p.Trp1026Cys	W/C	tgG/tgC	COSM1235446	tolerated(0.22)	benign(0.112)	-	-	-	1	22.3	0.43983	-	-	-	-	-	-	0.67865	T,T,T	5.43	0.64402	0.102711	0.64402	D	0.000001	L	0.45216	1.74	0.80722	D,D	1,1	0.80764	D,D,D	-4.84,-4.59,-4.59
BRB131	chr11:108160421	ATM	NM_000051.3	45:3	0/1	[203]	C	A	4	missense_variant	MODERATE	472	29/63	NM_000051.3:c.4329C>A	NP_000042.3:p.His1443Gln	H/Q	caC/caA	rs377065665,COSM4494403,COSM4494404	tolerated(0.17)	benign(0.037)	-	-	uncertain_significance	0,1,1	13.41	0.26067	-	-	2	1.65E-05	1	9.97E-05	0.72835	T,T	5.36	0.85682	0	0.85682	D	0	M	0.82121	2.81	0.38771	D,D,D,D	0.973254,0.973254,0.970517,0.970517	0.66326	N,N,D	-2.22,-2.22,-3.36
BRB17	chr11:108160421	ATM	NM_000051.3	44:11	0/1	[184]	C	A	4	missense_variant	MODERATE	472	29/63	NM_000051.3:c.4329C>A	NP_000042.3:p.His1443Gln	H/Q	caC/caA	rs377065665,COSM4494403,COSM4494404	tolerated(0.17)	benign(0.037)	-	-	uncertain_significance	0,1,1	13.41	0.26067	-	-	2	1.65E-05	1	9.97E-05	0.72835	T,T	5.36	0.85682	0	0.85682	D	0	M	0.82121	2.81	0.38771	D,D,D,D	0.973254,0.973254,0.970517,0.970517	0.66326	N,N,D	-2.22,-2.22,-3.36
BRB229	chr11:108160421	ATM	NM_000051.3	38:11	0/1	[145]	C	A	4	missense_variant	MODERATE	472	29/63	NM_000051.3:c.4329C>A	NP_000042.3:p.His1443Gln	H/Q	caC/caA	rs377065665,COSM4494403,COSM4494404	tolerated(0.17)	benign(0.037)	-	-	uncertain_significance	0,1,1	13.41	0.26067	-	-	2	1.65E-05	1	9.97E-05	0.72835	T,T	5.36	0.85682	0	0.85682	D	0	M	0.82121	2.81	0.38771	D,D,D,D	0.973254,0.973254,0.970517,0.970517	0.66326	N,N,D	-2.22,-2.22,-3.36
BRB281	chr11:108160421	ATM	NM_000051.3	51:0	0/1	[88]	C	A	4	missense_variant	MODERATE	472	29/63	NM_000051.3:c.4329C>A	NP_000042.3:p.His1443Gln	H/Q	caC/caA	rs377065665,COSM4494403,COSM4494404	tolerated(0.17)	benign(0.037)	-	-	uncertain_significance	0,1,1	13.41	0.26067	-	-	2	1.65E-05	1	9.97E-05	0.72835	T,T	5.36	0.85682	0	0.85682	D	0	M	0.82121	2.81	0.38771	D,D,D,D	0.973254,0.973254,0.970517,0.970517	0.66326	N,N,D	-2.22,-2.22,-3.36
BRB78	chr11:108160421	ATM	NM_000051.3	36:4	0/1	[270]	C	A	4	missense_variant	MODERATE	472	29/63	NM_000051.3:c.4329C>A	NP_000042.3:p.His1443Gln	H/Q	caC/caA	rs377065665,COSM4494403,COSM4494404	tolerated(0.17)	benign(0.037)	-	-	uncertain_significance	0,1,1	13.41	0.26067	-	-	2	1.65E-05	1	9.97E-05	0.72835	T,T	5.36	0.85682	0	0.85682	D	0	M	0.82121	2.81	0.38771	D,D,D,D	0.973254,0.973254,0.970517,0.970517	0.66326	N,N,D	-2.22,-2.22,-3.36
BRB239	chr11:108186818	ATM	NM_000051.3	51:11	0/1	[241]	C	T	4	missense_variant	MODERATE	472	42/63	NM_000051.3:c.6176C>T	NP_000042.3:p.Thr2059Ile	T/I	aCa/aTa	rs144761622	deleterious(0.04)	benign(0.012)	0.0008	0.003	uncertain_significance,benign	-	23.8	0.56786	0.004316	0	37	3.05E-04	36	3.49E-03	0.01548	T,T	5.29	0.85682	0.047328	0.85682	D	0	M	0.76084	2.595	0.80722	D,D,D	1,0.998979,0.998979	0.60573	D,D	-2.9,-2.9
BRB241	chr11:108186818	ATM	NM_000051.3	40:1	0/1	[83]	C	T	4	missense_variant	MODERATE	472	42/63	NM_000051.3:c.6176C>T	NP_000042.3:p.Thr2059Ile	T/I	aCa/aTa	rs144761622	deleterious(0.04)	benign(0.012)	0.0008	0.003	uncertain_significance,benign	-	23.8	0.56786	0.004316	0	37	3.05E-04	36	3.49E-03	0.01548	T,T	5.29	0.85682	0.047328	0.85682	D	0	M	0.76084	2.595	0.80722	D,D,D	1,0.998979,0.998979	0.60573	D,D	-2.9,-2.9
BRB252	chr11:108186818	ATM	NM_000051.3	40:9	0/1	[166]	C	T	4	missense_variant	MODERATE	472	42/63	NM_000051.3:c.6176C>T	NP_000042.3:p.Thr2059Ile	T/I	aCa/aTa	rs144761622	deleterious(0.04)	benign(0.012)	0.0008	0.003	uncertain_significance,benign	-	23.8	0.56786	0.004316	0	37	3.05E-04	36	3.49E-03	0.01548	T,T	5.29	0.85682	0.047328	0.85682	D	0	M	0.76084	2.595	0.80722	D,D,D	1,0.998979,0.998979	0.60573	D,D	-2.9,-2.9
BRB19	chr11:108186836	ATM	NM_000051.3	36:0	0/1	[118]	T	C	3	missense_variant	MODERATE	472	42/63	NM_000051.3:c.6194T>C	NP_000042.3:p.Ile2065Thr	I/T	aTt/aCt	rs372838622	deleterious(0)	possibly_damaging(0.494)	-	-	uncertain_significance	-	23.1	0.49293	2.27E-04	0	2	1.65E-05	2	1.98E-04	0.01548	T,T	5.14	0.85682	0.054696	0.85682	D	0	M	0.67332	2.34	0.80722	D,D,D	1,0.995983,0.995983	0.46768	N,N	-2.04,-2.04
BRB171	chr11:108200946	ATM	NM_000051.3	37:4	0/1	[162]	C	T	3	missense_variant	MODERATE	472	50/63	NM_000051.3:c.7313C>T	NP_000042.3:p.Thr2438Ile	T/I	aCa/aTa	rs147604227,COSM21923	tolerated(0.16)	benign(0.003)	0.0004	0.0015	uncertain_significance,likely_benign	0,1	23.9	0.57935	0.00159	0	16	1.32E-04	16	1.60E-03	0.8133	T,T	4.7	0.85682	0	0.85682	D	0	M	0.64702	2.27	0.80722	D,D,D	1,0.999802,0.999802	0.33116	N,N	-1.32,-1.32
BRB10	chr11:108216609	ATM	NM_000051.3	42:8	0/1	[203]	C	T	5	missense_variant	MODERATE	472	58/63	NM_000051.3:c.8558C>T	NP_000042.3:p.Thr2853Met	T/M	aCg/aTg	rs141534716,COSM1152250,COSM3358964,COSM3358965,COSM922753	deleterious(0)	probably_damaging(0.998)	-	0.0001	uncertain_significance	0,1,1,1,1	34	0.95148	2.27E-04	1.16E-04	8	6.59E-05	1	9.71E-05	0.82433	D,D	5.54	0.85682	0	0.85682	D	0	M	0.89192	3.19	0.80722	D,D,D	1,1,1	0.75018	D,D	-4.14,-4.14
BRB162	chr11:108216609	ATM	NM_000051.3	42:10	0/1	[272]	C	T	5	missense_variant	MODERATE	472	58/63	NM_000051.3:c.8558C>T	NP_000042.3:p.Thr2853Met	T/M	aCg/aTg	rs141534716,COSM1152250,COSM3358964,COSM3358965,COSM922753	deleterious(0)	probably_damaging(0.998)	-	0.0001	uncertain_significance	0,1,1,1,1	34	0.95148	2.27E-04	1.16E-04	8	6.59E-05	1	9.71E-05	0.82433	D,D	5.54	0.85682	0	0.85682	D	0	M	0.89192	3.19	0.80722	D,D,D	1,1,1	0.75018	D,D	-4.14,-4.14
BRB203	chr11:108216609	ATM	NM_000051.3	39:7	0/1	[127]	C	T	5	missense_variant	MODERATE	472	58/63	NM_000051.3:c.8558C>T	NP_000042.3:p.Thr2853Met	T/M	aCg/aTg	rs141534716,COSM1152250,COSM3358964,COSM3358965,COSM922753	deleterious(0)	probably_damaging(0.998)	-	0.0001	uncertain_significance	0,1,1,1,1	34	0.95148	2.27E-04	1.16E-04	8	6.59E-05	1	9.71E-05	0.82433	D,D	5.54	0.85682	0	0.85682	D	0	M	0.89192	3.19	0.80722	D,D,D	1,1,1	0.75018	D,D	-4.14,-4.14
BRB270	chr11:108216609	ATM	NM_000051.3	41:2	0/1	[206]	C	T	5	missense_variant	MODERATE	472	58/63	NM_000051.3:c.8558C>T	NP_000042.3:p.Thr2853Met	T/M	aCg/aTg	rs141534716,COSM1152250,COSM3358964,COSM3358965,COSM922753	deleterious(0)	probably_damaging(0.998)	-	0.0001	uncertain_significance	0,1,1,1,1	34	0.95148	2.27E-04	1.16E-04	8	6.59E-05	1	9.71E-05	0.82433	D,D	5.54	0.85682	0	0.85682	D	0	M	0.89192	3.19	0.80722	D,D,D	1,1,1	0.75018	D,D	-4.14,-4.14
BRB73	chr11:108216609	ATM	NM_000051.3	29:11	0/1	[278]	C	T	5	missense_variant	MODERATE	472	58/63	NM_000051.3:c.8558C>T	NP_000042.3:p.Thr2853Met	T/M	aCg/aTg	rs141534716,COSM1152250,COSM3358964,COSM3358965,COSM922753	deleterious(0)	probably_damaging(0.998)	-	0.0001	uncertain_significance	0,1,1,1,1	34	0.95148	2.27E-04	1.16E-04	8	6.59E-05	1	9.71E-05	0.82433	D,D	5.54	0.85682	0	0.85682	D	0	M	0.89192	3.19	0.80722	D,D,D	1,1,1	0.75018	D,D	-4.14,-4.14
BRB264	chr17:41215947	BRCA1	NM_007294.3	42:3	0/1	[137]	C	T	5	missense_variant	MODERATE	672	18/24	NM_007294.3:c.5096G>A	NP_009225.1:p.Arg1699Gln	R/Q	cGg/cAg	rs41293459,CM034007,CM041705	deleterious(0)	benign(0.39)	-	-	pathogenic	-	35	0.95591	-	-	3	2.47E-05	-	-	0.91351	D,D,T,D,D,D,D,D,D,D,D	5.83	0.46758	0	0.46758	D	0.000278	M	0.89745	3.23	0.80722	D,D,D,D,D,D,D,D,D,D,D,D,D,N	0.998859,0.999811,0.999969,0.999811,0.999748,0.999933,0.999811,0.999811,0.999811,0.999811,0.998545,1,1,0.999335	0.64511	N,N,D,N,D,N,D,D,N,N,.,N,D,D	-0.56,-0.57,-3.07,-0.47,-3.2,-0.48,-2.76,-3.17,-0.57,-0.55,.,-1.4,-3.03,-2.78
BRB143	chr17:41223249	BRCA1	NM_007294.3	42:0	0/1	[59]	G	A	4	missense_variant	MODERATE	672	16/24	NM_007294.3:c.4682C>T	NP_009225.1:p.Thr1561Ile	T/I	aCc/aTc	rs56158747,CM960184	deleterious(0)	benign(0.266)	0.0016	0.003	uncertain_significance,benign,likely_benign	-	21.2	0.40915	0.005447	0	47	3.87E-04	40	4.02E-03	0.90844	D,D,D,D,D,D,D,D,D,D	4.78	0.24654	0.351926	0.24654	N	0.036689	L	0.48776	1.845	0.80722	D,D,D,D,N,N,N,N,N,N,N,N,N,N	1,1,1,1,0.97658,0.805943,0.556886,0.97658,0.975942,0.805943,0.801603,0.805943,0.805943,0.97658	0.63714	N,N,D,D,N,D,D,N,N,.,N,D,D	-0.93,-0.93,-3.13,-2.77,-0.9,-2.81,-2.96,-0.93,-0.92,.,-2.37,-2.9,-2.94
BRB146	chr17:41223249	BRCA1	NM_007294.3	52:2	0/1	[27]	G	A	4	missense_variant	MODERATE	672	16/24	NM_007294.3:c.4682C>T	NP_009225.1:p.Thr1561Ile	T/I	aCc/aTc	rs56158747,CM960184	deleterious(0)	benign(0.266)	0.0016	0.003	uncertain_significance,benign,likely_benign	-	21.2	0.40915	0.005447	0	47	3.87E-04	40	4.02E-03	0.90844	D,D,D,D,D,D,D,D,D,D	4.78	0.24654	0.351926	0.24654	N	0.036689	L	0.48776	1.845	0.80722	D,D,D,D,N,N,N,N,N,N,N,N,N,N	1,1,1,1,0.97658,0.805943,0.556886,0.97658,0.975942,0.805943,0.801603,0.805943,0.805943,0.97658	0.63714	N,N,D,D,N,D,D,N,N,.,N,D,D	-0.93,-0.93,-3.13,-2.77,-0.9,-2.81,-2.96,-0.93,-0.92,.,-2.37,-2.9,-2.94
BRB28	chr17:41223249	BRCA1	NM_007294.3	29:4	0/1	[52]	G	A	4	missense_variant	MODERATE	672	16/24	NM_007294.3:c.4682C>T	NP_009225.1:p.Thr1561Ile	T/I	aCc/aTc	rs56158747,CM960184	deleterious(0)	benign(0.266)	0.0016	0.003	uncertain_significance,benign,likely_benign	-	21.2	0.40915	0.005447	0	47	3.87E-04	40	4.02E-03	0.90844	D,D,D,D,D,D,D,D,D,D	4.78	0.24654	0.351926	0.24654	N	0.036689	L	0.48776	1.845	0.80722	D,D,D,D,N,N,N,N,N,N,N,N,N,N	1,1,1,1,0.97658,0.805943,0.556886,0.97658,0.975942,0.805943,0.801603,0.805943,0.805943,0.97658	0.63714	N,N,D,D,N,D,D,N,N,.,N,D,D	-0.93,-0.93,-3.13,-2.77,-0.9,-2.81,-2.96,-0.93,-0.92,.,-2.37,-2.9,-2.94
BRB42	chr17:41223249	BRCA1	NM_007294.3	49:11	0/1	[25]	G	A	4	missense_variant	MODERATE	672	16/24	NM_007294.3:c.4682C>T	NP_009225.1:p.Thr1561Ile	T/I	aCc/aTc	rs56158747,CM960184	deleterious(0)	benign(0.266)	0.0016	0.003	uncertain_significance,benign,likely_benign	-	21.2	0.40915	0.005447	0	47	3.87E-04	40	4.02E-03	0.90844	D,D,D,D,D,D,D,D,D,D	4.78	0.24654	0.351926	0.24654	N	0.036689	L	0.48776	1.845	0.80722	D,D,D,D,N,N,N,N,N,N,N,N,N,N	1,1,1,1,0.97658,0.805943,0.556886,0.97658,0.975942,0.805943,0.801603,0.805943,0.805943,0.97658	0.63714	N,N,D,D,N,D,D,N,N,.,N,D,D	-0.93,-0.93,-3.13,-2.77,-0.9,-2.81,-2.96,-0.93,-0.92,.,-2.37,-2.9,-2.94
BRB130	chr17:41226499	BRCA1	NM_007294.3	45:8	0/1	[227]	C	T	5	stop_gained	HIGH	672	15/24	NM_007294.3:c.4524G>A	NP_009225.1:p.Trp1508Ter	W/*	tgG/tgA	rs80356885,CM107804,COSM5575244,COSM5575245	-	-	-	-	pathogenic	0,0,1,1	35	0.96294	-	-	-	-	-	-	-	-	5.19	0.05726	1.22737	0.05726	N	0.598774	-	-	-	0.80722	A,A,A,A,A,A,A,A,A,N,N,N,N,N	1,1,1,1,1,1,1,1,1,1,1,1,0.999998,1	-	.,.,.,.,.,.,.,.,.,.,.,.,.	.,.,.,.,.,.,.,.,.,.,.,.,.
BRB59	chr13:32912345	BRCA2	NM_000059.3	39:0	0/1	[128]	GAAA	G	5	inframe_deletion	MODERATE	675	11/27	NM_000059.3:c.3858_3860del	NP_000050.2:p.Lys1286del	EK/E	gAAAaa/gaa	rs80359406	-	-	-	-	-	-	-	-	-	-	-	-	-	-	-	-	-	-	-	-	-	-	-	-	-	-	-	-	-	-	-
BRB9	chr13:32912345	BRCA2	NM_000059.3	36:5	0/1	[106]	GAAA	G	5	inframe_deletion	MODERATE	675	11/27	NM_000059.3:c.3858_3860del	NP_000050.2:p.Lys1286del	EK/E	gAAAaa/gaa	rs80359406	-	-	-	-	-	-	-	-	-	-	-	-	-	-	-	-	-	-	-	-	-	-	-	-	-	-	-	-	-	-	-
BRB193	chr13:32913286	BRCA2	NM_000059.3	43:5	0/1	[340]	CAAT	C	5	inframe_deletion	MODERATE	675	11/27	NM_000059.3:c.4798_4800del	NP_000050.2:p.Asn1600del	N/-	AAT/-	rs276174851	-	-	-	-	-	-	-	-	-	-	-	-	-	-	-	-	-	-	-	-	-	-	-	-	-	-	-	-	-	-	-
BRB268	chr13:32913286	BRCA2	NM_000059.3	46:2	0/1	[206]	CAAT	C	5	inframe_deletion	MODERATE	675	11/27	NM_000059.3:c.4798_4800del	NP_000050.2:p.Asn1600del	N/-	AAT/-	rs276174851	-	-	-	-	-	-	-	-	-	-	-	-	-	-	-	-	-	-	-	-	-	-	-	-	-	-	-	-	-	-	-
BRB98	chr13:32913286	BRCA2	NM_000059.3	43:3	0/1	[357]	CAAT	C	5	inframe_deletion	MODERATE	675	11/27	NM_000059.3:c.4798_4800del	NP_000050.2:p.Asn1600del	N/-	AAT/-	rs276174851	-	-	-	-	-	-	-	-	-	-	-	-	-	-	-	-	-	-	-	-	-	-	-	-	-	-	-	-	-	-	-
BRB290	chr13:32914260	BRCA2	NM_000059.3	26:6	0/1	[194]	ACATT	A	5	frameshift_variant	HIGH	675	11/27	NM_000059.3:c.5771_5774del	NP_000050.2:p.Ile1924ArgfsTer38	DI/X	gaCATT/ga	-	-	-	-	-	-	-	-	-	-	-	-	-	-	-	-	-	-	-	-	-	-	-	-	-	-	-	-	-	-	-	-
BRB158	chr13:32932023	BRCA2	NM_000059.3	53:7	0/1	[236]	A	G	3	missense_variant	MODERATE	675	16/27	NM_000059.3:c.7762A>G	NP_000050.2:p.Ile2588Val	I/V	Ata/Gta	CD984136,CX032527	tolerated(0.12)	benign(0.082)	-	-	-	-	20.3	0.39172	-	-	-	-	-	-	0.86562	D,D	5.15	0.85682	0.050047	0.85682	N	0	M	0.57881	2.085	0.3193	D,D	0.536003,0.536003	0.11093	N,N	-0.23,-0.23
BRB8	chr13:32944597	BRCA2	NM_000059.3	28:0	0/1	[174]	A	G	3	missense_variant	MODERATE	675	19/27	NM_000059.3:c.8390A>G	NP_000050.2:p.Asp2797Gly	D/G	gAc/gGc	-	deleterious(0.01)	probably_damaging(0.959)	-	-	-	-	29	0.86933	-	-	-	-	-	-	0.80653	T,T	5.19	0.85682	0	0.85682	D	0	M	0.73931	2.525	0.5824	D,D	0.999998,0.999998	0.47428	N,N	-2.08,-2.08
BRB88	chr13:32954021	BRCA2	NM_000059.3	39:3	0/1	[156]	A	C	3	missense_variant	MODERATE	675	23/27	NM_000059.3:c.9088A>C	NP_000050.2:p.Thr3030Pro	T/P	Aca/Cca	-	deleterious(0)	probably_damaging(0.999)	-	-	-	-	27.7	0.82047	-	-	-	-	-	-	0.73363	T,T	5.66	0.85682	0	0.85682	D	0	M	0.83954	2.89	0.80722	D,D	1,1	0.38188	N,N	-1.58,-1.58
BRB160	chr13:32972525	BRCA2	NM_000059.3	40:3	0/1	[123]	C	T	4	missense_variant	MODERATE	675	27/27	NM_000059.3:c.9875C>T	NP_000050.2:p.Pro3292Leu	P/L	cCg/cTg	rs56121817,COSM4990374,COSM4990375	deleterious(0.04)	probably_damaging(0.942)	0.0002	0.0008	Parsons et al (2019) benign	0,1,1	33	0.93796	-	-	9	7.41E-05	-	-	0.01455	T,T	5.74	0.64402	0.110564	0.64402	D	0.000007	M	0.77071	2.625	0.5824	D,D	0.999999,0.999999	0.59778	D,D	-2.85,-2.85
BRB99	chr13:32972525	BRCA2	NM_000059.3	45:3	0/1	[261]	C	T	4	missense_variant	MODERATE	675	27/27	NM_000059.3:c.9875C>T	NP_000050.2:p.Pro3292Leu	P/L	cCg/cTg	rs56121817,COSM4990374,COSM4990375	deleterious(0.04)	probably_damaging(0.942)	0.0002	0.0008	uncertain_significance,likely_benign Parsons et al (2019) benign	0,1,1	33	0.93796	-	-	9	7.41E-05	-	-	0.01455	T,T	5.74	0.64402	0.110564	0.64402	D	0.000007	M	0.77071	2.625	0.5824	D,D	0.999999,0.999999	0.59778	D,D	-2.85,-2.85
BRB207	chr17:59821919	BRIP1	NM_032043.2	49:9	0/1	[67]	T	C	4	missense_variant	MODERATE	83990	15/20	NM_032043.2:c.2131A>G	NP_114432.2:p.Thr711Ala	T/A	Act/Gct	rs760515227	deleterious(0)	probably_damaging(0.999)	-	-	uncertain significance	-	26.3	0.75514	-	-	1	8.24E-06	1	9.64E-05	0.80566	T	5.47	0.64402	0.055378	0.64402	D	0.000001	M	0.65577	2.295	0.54331	D,D	0.999987,0.999987	0.78228	D	-4.54
BRB261	chr15:40509866	BUB1B	NM_001211.5	38:1	0/1	[153]	C	T	5	stop_gained,splice_region_variant	HIGH	701	1/10	NM_001211.5:c.2848C>T	NP_001202.4:p.Gln950Ter	Q/*	Cag/Tag	-	-	-	-	-	-	-	44	0.99451	-	-	-	-	-	-	-	-	5.7	0.56097	0.07684	0.56097	D	0.000037	-	-	-	0.80722	D,D,A,A	1,1,1,1	-	.,.,.	.,.,.
BRB121	chr22:29130427	CHEK2	NM_001005735.1	54:0	0/1	[388]	G	A	5	stop_gained	HIGH	11200	2/16	NM_001005735.1:c.283C>T	NP_001005735.1:p.Arg95Ter	R/*	Cga/Tga	rs587781269,CM110734	-	-	-	-	pathogenic	-	38	0.98096	-	-	2	1.65E-05	-	-	-	-	5.42	0.85682	0.052729	0.85682	D	0	-	-	-	0.80722	A,A,A,A,A,A,A,A,A,A,D	1,1,1,1,1,1,1,1,1,1,1	-	.,.,.,.,.,.,.,.,.,.,.,.,.	.,.,.,.,.,.,.,.,.,.,.,.,.
BRB172	chr22:29130456	CHEK2	NM_001005735.1	31:3	0/1	[41]	G	A	5	missense_variant	MODERATE	11200	2/16	NM_001005735.1:c.254C>T	NP_001005735.1:p.Pro85Leu	P/L	cCt/cTt	rs17883862,CM077521,CM119711	deleterious_low_confidence(0.04)	possibly_damaging(0.805)	0.0014	0.0053	uncertain_significance,benign,likely_benign,pathogenic	-	17.33	0.33869	0.007036	0	107	8.82E-04	77	7.41E-03	0.93366	T,T,T,D,T,T,T,T,T,T,T,T,D	1.05	0.43919	0.232329	0.43919	D	0.000512	L	0.43908	1.7	0.80722	D,D,N,N,N,N,N,N,N,N,N	0.999073,1,0.824531,0.824531,0.824531,0.916463,0.93722,0.824531,0.824531,0.93722,0.824531	0.55306	N,N,D,N,N,N,N,N,N,N,N,N,N	-0.03,-0.34,-2.57,-1.26,0.1,0.1,0.1,-0.51,-0.34,-0.03,-0.85,-1.03,-1.53
BRB224	chr22:29130456	CHEK2	NM_001005735.1	26:7	0/1	[285]	G	A	5	missense_variant	MODERATE	11200	2/16	NM_001005735.1:c.254C>T	NP_001005735.1:p.Pro85Leu	P/L	cCt/cTt	rs17883862,CM077521,CM119711	deleterious_low_confidence(0.04)	possibly_damaging(0.805)	0.0014	0.0053	uncertain_significance,benign,likely_benign,pathogenic	-	17.33	0.33869	0.007036	0	107	8.82E-04	77	7.41E-03	0.93366	T,T,T,D,T,T,T,T,T,T,T,T,D	1.05	0.43919	0.232329	0.43919	D	0.000512	L	0.43908	1.7	0.80722	D,D,N,N,N,N,N,N,N,N,N	0.999073,1,0.824531,0.824531,0.824531,0.916463,0.93722,0.824531,0.824531,0.93722,0.824531	0.55306	N,N,D,N,N,N,N,N,N,N,N,N,N	-0.03,-0.34,-2.57,-1.26,0.1,0.1,0.1,-0.51,-0.34,-0.03,-0.85,-1.03,-1.53
BRB52	chr22:29130456	CHEK2	NM_001005735.1	46:11	0/1	[334]	G	A	5	missense_variant	MODERATE	11200	2/16	NM_001005735.1:c.254C>T	NP_001005735.1:p.Pro85Leu	P/L	cCt/cTt	rs17883862,CM077521,CM119711	deleterious_low_confidence(0.04)	possibly_damaging(0.805)	0.0014	0.0053	uncertain_significance,benign,likely_benign,pathogenic	-	17.33	0.33869	0.007036	0	107	8.82E-04	77	7.41E-03	0.93366	T,T,T,D,T,T,T,T,T,T,T,T,D	1.05	0.43919	0.232329	0.43919	D	0.000512	L	0.43908	1.7	0.80722	D,D,N,N,N,N,N,N,N,N,N	0.999073,1,0.824531,0.824531,0.824531,0.916463,0.93722,0.824531,0.824531,0.93722,0.824531	0.55306	N,N,D,N,N,N,N,N,N,N,N,N,N	-0.03,-0.34,-2.57,-1.26,0.1,0.1,0.1,-0.51,-0.34,-0.03,-0.85,-1.03,-1.53
BRB62	chr22:29130456	CHEK2	NM_001005735.1	43:7	0/1	[336]	G	A	5	missense_variant	MODERATE	11200	2/16	NM_001005735.1:c.254C>T	NP_001005735.1:p.Pro85Leu	P/L	cCt/cTt	rs17883862,CM077521,CM119711	deleterious_low_confidence(0.04)	possibly_damaging(0.805)	0.0014	0.0053	uncertain_significance,benign,likely_benign,pathogenic	-	17.33	0.33869	0.007036	0	107	8.82E-04	77	7.41E-03	0.93366	T,T,T,D,T,T,T,T,T,T,T,T,D	1.05	0.43919	0.232329	0.43919	D	0.000512	L	0.43908	1.7	0.80722	D,D,N,N,N,N,N,N,N,N,N	0.999073,1,0.824531,0.824531,0.824531,0.916463,0.93722,0.824531,0.824531,0.93722,0.824531	0.55306	N,N,D,N,N,N,N,N,N,N,N,N,N	-0.03,-0.34,-2.57,-1.26,0.1,0.1,0.1,-0.51,-0.34,-0.03,-0.85,-1.03,-1.53
BRB88	chr22:29130456	CHEK2	NM_001005735.1	39:3	0/1	[395]	G	A	5	missense_variant	MODERATE	11200	2/16	NM_001005735.1:c.254C>T	NP_001005735.1:p.Pro85Leu	P/L	cCt/cTt	rs17883862,CM077521,CM119711	deleterious_low_confidence(0.04)	possibly_damaging(0.805)	0.0014	0.0053	uncertain_significance,benign,likely_benign,pathogenic	-	17.33	0.33869	0.007036	0	107	8.82E-04	77	7.41E-03	0.93366	T,T,T,D,T,T,T,T,T,T,T,T,D	1.05	0.43919	0.232329	0.43919	D	0.000512	L	0.43908	1.7	0.80722	D,D,N,N,N,N,N,N,N,N,N	0.999073,1,0.824531,0.824531,0.824531,0.916463,0.93722,0.824531,0.824531,0.93722,0.824531	0.55306	N,N,D,N,N,N,N,N,N,N,N,N,N	-0.03,-0.34,-2.57,-1.26,0.1,0.1,0.1,-0.51,-0.34,-0.03,-0.85,-1.03,-1.53
BRC134	chr22:29130456	CHEK2	NM_001005735.1	45:11	0/1	[381]	G	A	5	missense_variant	MODERATE	11200	2/16	NM_001005735.1:c.254C>T	NP_001005735.1:p.Pro85Leu	P/L	cCt/cTt	rs17883862,CM077521,CM119711	deleterious_low_confidence(0.04)	possibly_damaging(0.805)	0.0014	0.0053	uncertain_significance,benign,likely_benign,pathogenic	-	17.33	0.33869	0.007036	0	107	8.82E-04	77	7.41E-03	0.93366	T,T,T,D,T,T,T,T,T,T,T,T,D	1.05	0.43919	0.232329	0.43919	D	0.000512	L	0.43908	1.7	0.80722	D,D,N,N,N,N,N,N,N,N,N	0.999073,1,0.824531,0.824531,0.824531,0.916463,0.93722,0.824531,0.824531,0.93722,0.824531	0.55306	N,N,D,N,N,N,N,N,N,N,N,N,N	-0.03,-0.34,-2.57,-1.26,0.1,0.1,0.1,-0.51,-0.34,-0.03,-0.85,-1.03,-1.53
BRB225	chr9:35077263	FANCG	NM_004629.1	34:4	0/1	[325]	TGGCGGTA	T	5	frameshift_variant	HIGH	2189	5/14	NM_004629.1:c.637_643del	NP_004620.1:p.Tyr213LysfsTer6	YRQ/X	TACCGCCaa/aa	rs587776640	-	-	-	-	pathogenic	-	-	-	-	-	-	-	-	-	-	-	-	-	-	-	-	-	-	-	-	-	-	-	-	-	-
BRB98	chr9:35077263	FANCG	NM_004629.1	43:3	0/1	[429]	TGGCGGTA	T	5	frameshift_variant	HIGH	2189	5/14	NM_004629.1:c.637_643del	NP_004620.1:p.Tyr213LysfsTer6	YRQ/X	TACCGCCaa/aa	rs587776640	-	-	-	-	pathogenic	-	-	-	-	-	-	-	-	-	-	-	-	-	-	-	-	-	-	-	-	-	-	-	-	-	-
BRB106	chr2:47637374	MSH2	NM_000251.2	35:0	0/1	[50]	C	G	4	missense_variant	MODERATE	4436	3/16	NM_000251.2:c.508C>G	NP_000242.1:p.Gln170Glu	Q/E	Cag/Gag	rs63750843,CM055994	tolerated(1)	benign(0.013)	0.0003	-	uncertain_significance,pathogenic	-	18.2	0.3545	2.27E-04	0	3	2.47E-05	3	2.88E-04	0.87491	D,D,D,D	5.73	0.53938	0.132773	0.53938	D	0.000054	N	0.16066	0.64	0.42357	D,D,D	0.995366,0.995366,0.994831	0.31729	N,N,N,N,N,N,N,N,N	-1.15,-0.84,-1.15,-1.15,-1.11,-1.25,-1.22,-1.02,-0.82
BRB14	chr2:47637374	MSH2	NM_000251.2	47:8	0/1	[88]	C	G	4	missense_variant	MODERATE	4436	3/16	NM_000251.2:c.508C>G	NP_000242.1:p.Gln170Glu	Q/E	Cag/Gag	rs63750843,CM055994	tolerated(1)	benign(0.013)	0.0003	-	uncertain_significance,pathogenic	-	18.2	0.3545	2.27E-04	0	3	2.47E-05	3	2.88E-04	0.87491	D,D,D,D	5.73	0.53938	0.132773	0.53938	D	0.000054	N	0.16066	0.64	0.42357	D,D,D	0.995366,0.995366,0.994831	0.31729	N,N,N,N,N,N,N,N,N	-1.15,-0.84,-1.15,-1.15,-1.11,-1.25,-1.22,-1.02,-0.82
BRB154	chr2:47637374	MSH2	NM_000251.2	51:2	0/1	[67]	C	G	4	missense_variant	MODERATE	4436	3/16	NM_000251.2:c.508C>G	NP_000242.1:p.Gln170Glu	Q/E	Cag/Gag	rs63750843,CM055994	tolerated(1)	benign(0.013)	0.0003	-	uncertain_significance,pathogenic	-	18.2	0.3545	2.27E-04	0	3	2.47E-05	3	2.88E-04	0.87491	D,D,D,D	5.73	0.53938	0.132773	0.53938	D	0.000054	N	0.16066	0.64	0.42357	D,D,D	0.995366,0.995366,0.994831	0.31729	N,N,N,N,N,N,N,N,N	-1.15,-0.84,-1.15,-1.15,-1.11,-1.25,-1.22,-1.02,-0.82
BRB238	chr2:47637374	MSH2	NM_000251.2	44:10	0/1	[88]	C	G	4	missense_variant	MODERATE	4436	3/16	NM_000251.2:c.508C>G	NP_000242.1:p.Gln170Glu	Q/E	Cag/Gag	rs63750843,CM055994	tolerated(1)	benign(0.013)	0.0003	-	uncertain_significance,pathogenic	-	18.2	0.3545	2.27E-04	0	3	2.47E-05	3	2.88E-04	0.87491	D,D,D,D	5.73	0.53938	0.132773	0.53938	D	0.000054	N	0.16066	0.64	0.42357	D,D,D	0.995366,0.995366,0.994831	0.31729	N,N,N,N,N,N,N,N,N	-1.15,-0.84,-1.15,-1.15,-1.11,-1.25,-1.22,-1.02,-0.82
BRB246	chr2:48023135	MSH6	NM_000179.2	42:1	0/1	[160]	A	G	3	missense_variant	MODERATE	2956	3/10	NM_000179.2:c.560A>G	NP_000170.1:p.Lys187Arg	K/R	aAg/aGg	COSM33663	tolerated(0.6)	benign(0.058)	-	-	-	1	12.69	0.24496	-	-	-	-	-	-	0.69435	T,T,T,T	5	0.56097	0.154659	0.56097	D	0.000022	M	0.56155	2.045	0.80722	D,D,D,D	1,0.956648,1,1	0.22406	N,N,N,N,N,N	-0.8,-0.63,-0.73,-0.38,-0.6,-0.43
BRB182	chr2:48027205	MSH6	NM_000179.2	41:2	0/1	[431]	C	T	4	missense_variant	MODERATE	2956	4/10	NM_000179.2:c.2083C>T	NP_000170.1:p.Leu695Phe	L/F	Ctt/Ttt	-	tolerated(0.1)	benign(0.445)	-	-	-	-	23.9	0.57256	-	-	-	-	-	-	0.88277	D,D,D	5.01	0.85682	0	0.85682	D	0	L	0.4209	1.645	0.80722	D,D,D,D	1,1,1,1	0.49564	N,N,N,N	-2.21,-2.04,-2.21,-2.11
BRB208	chr2:48027205	MSH6	NM_000179.2	44:8	0/1	[399]	C	T	4	missense_variant	MODERATE	2956	4/10	NM_000179.2:c.2083C>T	NP_000170.1:p.Leu695Phe	L/F	Ctt/Ttt	-	tolerated(0.1)	benign(0.445)	-	-	-	-	23.9	0.57256	-	-	-	-	-	-	0.88277	D,D,D	5.01	0.85682	0	0.85682	D	0	L	0.4209	1.645	0.80722	D,D,D,D	1,1,1,1	0.49564	N,N,N,N	-2.21,-2.04,-2.21,-2.11
BRB284	chr2:48027205	MSH6	NM_000179.2	30:10	0/1	[258]	C	T	4	missense_variant	MODERATE	2956	4/10	NM_000179.2:c.2083C>T	NP_000170.1:p.Leu695Phe	L/F	Ctt/Ttt	-	tolerated(0.1)	benign(0.445)	-	-	-	-	23.9	0.57256	-	-	-	-	-	-	0.88277	D,D,D	5.01	0.85682	0	0.85682	D	0	L	0.4209	1.645	0.80722	D,D,D,D	1,1,1,1	0.49564	N,N,N,N	-2.21,-2.04,-2.21,-2.11
BRB98	chr2:48027205	MSH6	NM_000179.2	43:3	0/1	[364]	C	T	4	missense_variant	MODERATE	2956	4/10	NM_000179.2:c.2083C>T	NP_000170.1:p.Leu695Phe	L/F	Ctt/Ttt	-	tolerated(0.1)	benign(0.445)	-	-	-	-	23.9	0.57256	-	-	-	-	-	-	0.88277	D,D,D	5.01	0.85682	0	0.85682	D	0	L	0.4209	1.645	0.80722	D,D,D,D	1,1,1,1	0.49564	N,N,N,N	-2.21,-2.04,-2.21,-2.11
BRB74	chr2:48027469	MSH6	NM_000179.2	47:4	0/1	[80]	T	A	5	missense_variant	MODERATE	2956	4/10	NM_000179.2:c.2347T>A	NP_000170.1:p.Cys783Ser	C/S	Tgt/Agt	rs373721483	deleterious(0.01)	probably_damaging(0.983)	0.00004	0.00006	uncertain_significance	-	25.1	0.67837	4.54E-04	0	2	1.65E-05	2	1.93E-04	0.90324	D,D,D	5.54	0.64402	0.173641	0.64402	D	0.000004	M	0.67697	2.35	0.80722	D,D,D,D	1,1,1,1	0.97931	D,D,D,D	-8.96,-8.56,-8.96,-8.59
BRB62	chr2:48028084	MSH6	NM_000179.2	43:7	0/1	[281]	C	T	5	missense_variant	MODERATE	2956	4/10	NM_000179.2:c.2962C>T	NP_000170.1:p.Arg988Cys	R/C	Cgc/Tgc	rs61753795	deleterious(0)	possibly_damaging(0.773)	-	-	uncertain_significance	-	27	0.78959	-	-	5	4.12E-05	-	-	0.89343	D,D,D	5.61	0.64402	0.105808	0.64402	D	0.000009	M	0.73931	2.525	0.3299	N,D,D,N	0.624717,0.666493,0.666493,0.753064	0.84703	D,D,D,D	-5.38,-5.15,-5.38,-5.32
BRB239	chr2:48032099	MSH6	NM_000179.2	51:11	0/1	[176]	A	C	4	missense_variant	MODERATE	2956	6/10	NM_000179.2:c.3489A>C	NP_000170.1:p.Glu1163Asp	E/D	gaA/gaC	rs531674673	tolerated(0.07)	benign(0.049)	-	-	uncertain_significance	-	20.7	0.39901	-	-	-	-	-	-	0.85861	D,D,D	5.23	0.85682	0	0.85682	D	0	L	0.35008	1.39	0.80722	D,D,D,D	1,0.999998,0.999999,0.999999	0.4514	N,N,N,N	-1.62,-1.95,-1.62,-1.57
BRB270	chr2:48032099	MSH6	NM_000179.2	41:2	0/1	[130]	A	C	4	missense_variant	MODERATE	2956	6/10	NM_000179.2:c.3489A>C	NP_000170.1:p.Glu1163Asp	E/D	gaA/gaC	rs531674673	tolerated(0.07)	benign(0.049)	-	-	uncertain_significance	-	20.7	0.39901	-	-	-	-	-	-	0.85861	D,D,D	5.23	0.85682	0	0.85682	D	0	L	0.35008	1.39	0.80722	D,D,D,D	1,0.999998,0.999999,0.999999	0.4514	N,N,N,N	-1.62,-1.95,-1.62,-1.57
BRB276	chr2:48032099	MSH6	NM_000179.2	46:6	0/1	[67]	A	C	4	missense_variant	MODERATE	2956	6/10	NM_000179.2:c.3489A>C	NP_000170.1:p.Glu1163Asp	E/D	gaA/gaC	rs531674673	tolerated(0.07)	benign(0.049)	-	-	uncertain_significance	-	20.7	0.39901	-	-	-	-	-	-	0.85861	D,D,D	5.23	0.85682	0	0.85682	D	0	L	0.35008	1.39	0.80722	D,D,D,D	1,0.999998,0.999999,0.999999	0.4514	N,N,N,N	-1.62,-1.95,-1.62,-1.57
BRB51	chr2:48032099	MSH6	NM_000179.2	52:6	0/1	[122]	A	C	4	missense_variant	MODERATE	2956	6/10	NM_000179.2:c.3489A>C	NP_000170.1:p.Glu1163Asp	E/D	gaA/gaC	rs531674673	tolerated(0.07)	benign(0.049)	-	-	uncertain_significance	-	20.7	0.39901	-	-	-	-	-	-	0.85861	D,D,D	5.23	0.85682	0	0.85682	D	0	L	0.35008	1.39	0.80722	D,D,D,D	1,0.999998,0.999999,0.999999	0.4514	N,N,N,N	-1.62,-1.95,-1.62,-1.57
BRB52	chr2:48032099	MSH6	NM_000179.2	46:11	0/1	[151]	A	C	4	missense_variant	MODERATE	2956	6/10	NM_000179.2:c.3489A>C	NP_000170.1:p.Glu1163Asp	E/D	gaA/gaC	rs531674673	tolerated(0.07)	benign(0.049)	-	-	uncertain_significance	-	20.7	0.39901	-	-	-	-	-	-	0.85861	D,D,D	5.23	0.85682	0	0.85682	D	0	L	0.35008	1.39	0.80722	D,D,D,D	1,0.999998,0.999999,0.999999	0.4514	N,N,N,N	-1.62,-1.95,-1.62,-1.57
BRC134	chr2:48032099	MSH6	NM_000179.2	45:11	0/1	[162]	A	C	4	missense_variant	MODERATE	2956	6/10	NM_000179.2:c.3489A>C	NP_000170.1:p.Glu1163Asp	E/D	gaA/gaC	rs531674673	tolerated(0.07)	benign(0.049)	-	-	uncertain_significance	-	20.7	0.39901	-	-	-	-	-	-	0.85861	D,D,D	5.23	0.85682	0	0.85682	D	0	L	0.35008	1.39	0.80722	D,D,D,D	1,0.999998,0.999999,0.999999	0.4514	N,N,N,N	-1.62,-1.95,-1.62,-1.57
BRB87	chr2:48033700	MSH6	NM_000179.2	50:0	0/1	[154]	G	A	3	missense_variant	MODERATE	2956	9/10	NM_000179.2:c.3911G>A	NP_000170.1:p.Arg1304Lys	R/K	aGg/aAg	rs34625968	tolerated(0.13)	possibly_damaging(0.557)	0.0028	0.0098	likely_benign	-	13.19	0.25575	0.008398	1.16E-04	94	7.74E-04	85	8.47E-03	0.84873	D,D,D	5.96	0.64402	0.091156	0.64402	N	0.000001	N	0.09923	0.26	0.80722	D,D,D,D	1,0.999988,0.999983,0.999983	0.35478	N,N,N,N	-1.44,-1.17,-1.44,-1.39
BRB89	chr8:90982782	NBN	NM_002485.4	48:8	0/1	[122]	T	C	4	missense_variant	MODERATE	4683	7/16	NM_002485.4:c.706A>G	NP_002476.2:p.Lys236Glu	K/E	Aag/Gag	rs1060503482	deleterious(0)	probably_damaging(0.916)	-	-	uncertain_significance	-	23.8	0.56823	-	-	-	-	-	-	0.74842	T,T,T,T	5.6	0.64402	0.136996	0.64402	D	0.000004	M	0.85446	2.965	0.43572	D,D	0.995764,0.997445	0.60253	D,N,N,D,N	-2.54,-2.18,-2.31,-2.88,-2.11
BRB108	chr17:29557915	NF1	NM_001042492.2	39:6	0/1	[118]	G	A	3	missense_variant	MODERATE	4763	24/58	NM_001042492.2:c.3169G>A	NP_001035957.1:p.Ala1057Thr	A/T	Gca/Aca	RCV000812590.1	tolerated(0.2)	benign(0)	-	-	uncertain_significance	-	19.13	0.3716	-	-	-	-	-	-	0.09911	T,T,T	5.46	0.64402	0.105633	0.64402	D	0.000003	N	0.1906	0.75	0.46638	D,D	0.999429,0.999429	0.3704	N,N,N	-1.52,-1.52,-1.42
BRB174	chr17:29652945	NF1	NM_001042492.2	37:8	0/1	[78]	C	T	4	missense_variant	MODERATE	4763	37/58	NM_001042492.2:c.4943C>T	NP_001035957.1:p.Thr1648Ile	T/I	aCc/aTc	rs376655102	tolerated(0.17)	benign(0.088)	-	-	uncertain_significance	-	16.77	0.32833	2.27E-04	0	2	1.65E-05	2	1.92E-04	0.63417	T,T,T	5.84	0.53938	0.123916	0.53938	D	0.000044	M	0.54225	1.995	0.48881	D,D	0.998829,0.999808	0.57856	D,D,D	-2.73,-2.73,-2.62
BRB42	chr17:29652945	NF1	NM_001042492.2	49:11	0/1	[163]	C	T	4	missense_variant	MODERATE	4763	37/58	NM_001042492.2:c.4943C>T	NP_001035957.1:p.Thr1648Ile	T/I	aCc/aTc	rs376655102	tolerated(0.17)	benign(0.088)	-	-	uncertain_significance	-	16.77	0.32833	2.27E-04	0	2	1.65E-05	2	1.92E-04	0.63417	T,T,T	5.84	0.53938	0.123916	0.53938	D	0.000044	M	0.54225	1.995	0.48881	D,D	0.998829,0.999808	0.57856	D,D,D	-2.73,-2.73,-2.62
BRB108	chr17:29679356	NF1	NM_001042492.2	39:6	0/1	[184]	G	C	3	missense_variant	MODERATE	4763	51/58	NM_001042492.2:c.7539G>C	NP_001035957.1:p.Gln2513His	Q/H	caG/caC	-	tolerated_low_confidence(0.15)	benign(0.014)	-	-	-	-	14.88	0.29158	-	-	-	-	-	-	0.49139	T,T,T,T	6.06	0.85682	0.054755	0.85682	D	0	L	0.26276	1.04	0.80722	D,D,D,D	0.999899,0.999899,0.999899,1	0.46435	N,N,N,N	-1.53,-1.53,-1.49,-2.02
BRB241	chr16:23634452	PALB2	NM_024675.3	40:1	0/1	[84]	C	G	5	splice_acceptor_variant	HIGH	79728	-	NM_024675.3:c.2835-1G>C	-	-	-	rs515726099,CS118265	-	-	-	-	likely_pathogenic	-	-	-	-	-	-	-	-	-	-	-	-	-	-	-	-	-	-	-	-	-	-	-	-	-	-
BRB55	chr16:23652456	PALB2	NM_024675.3	32:9	0/1	[20]	G	A	3	missense_variant	MODERATE	79728	1/13	NM_024675.3:c.23C>T	NP_078951.2:p.Pro8Leu	P/L	cCc/cTc	rs150390726,CM108902	tolerated(0.08)	benign(0.018)	-	-	uncertain_significance	-	26.8	0.7839	0.002048	0	21	1.73E-04	16	1.82E-03	0.17528	T	5.45	0.1368	0.697076	0.1368	N	0.370261	M	0.6271	2.215	0.3736	D	0.947499	0.65643	D	-3.3
BRB89	chr16:23652456	PALB2	NM_024675.3	48:8	0/1	[81]	G	A	3	missense_variant	MODERATE	79728	1/13	NM_024675.3:c.23C>T	NP_078951.2:p.Pro8Leu	P/L	cCc/cTc	rs150390726,CM108902	tolerated(0.08)	benign(0.018)	-	-	uncertain_significance	-	26.8	0.7839	0.002048	0	21	1.73E-04	16	1.82E-03	0.17528	T	5.45	0.1368	0.697076	0.1368	N	0.370261	M	0.6271	2.215	0.3736	D	0.947499	0.65643	D	-3.3
BRB19	chr7:6027128	PMS2	NM_000535.6	36:0	0/1	[109]	G	A	3	missense_variant	MODERATE	5395	11/15	NM_000535.6:c.1268C>T	NP_000526.2:p.Ala423Val	A/V	gCc/gTc	rs756883400	tolerated(0.12)	benign(0.424)	-	-	uncertain_significance	-	24.6	0.63971	-	-	-	-	-	-	0.86497	T,T,D	5.84	0.18341	0.562416	0.18341	N	0.144171	L	0.44738	1.73	0.80722	D,D,D,D,D	0.996425,0.996425,0.996425,0.996425,1	0.44029	N,N,N,N	-1.89,-1.89,-1.8,-1.82
BRC210	chr7:6038832	PMS2	NM_000535.6	36:0	0/1	[525]	A	T	4	missense_variant	MODERATE	5395	6/15	NM_000535.6:c.612T>A	NP_000526.2:p.Asn204Lys	N/K	aaT/aaA	-	deleterious(0)	probably_damaging(0.997)	-	-	-	-	25.9	0.73138	-	-	-	-	-	-	0.73575	T,T,T,T	5.65	0.85682	0	0.85682	D	0	H	0.95249	3.765	0.80722	D,D,D,D,D	1,1,1,1,0.999993	0.8787	D,D,D,D,D	-5.3,-5.3,-4.39,-5.1,-5.8
BRB114	chr7:6042124	PMS2	NM_000535.6	47:1	0/1	[100]	A	G	4	missense_variant	MODERATE	5395	5/15	NM_000535.6:c.497T>C	NP_000526.2:p.Leu166Pro	L/P	cTa/cCa	rs116349687	deleterious(0)	probably_damaging(0.997)	0.0004	0.002	uncertain_significance,likely_benign	-	25.6	0.70964	0.003177	0	25	2.06E-04	24	2.53E-03	0.75367	T,T,T,T	5.4	0.64402	0	0.64402	D	0.000001	H	0.95765	3.835	0.80722	D,D,D,D,D	1,1,1,1,1	0.92872	D,D,D,D,D	-6.14,-6.14,-5.73,-5.9,-6.84
BRB142	chr7:6042124	PMS2	NM_000535.5	52:11	0/1	[29]	A	G	4	missense_variant	MODERATE	5395	5/15	NM_000535.5:c.497T>C	NP_000526.1:p.Leu166Pro	L/P	cTa/cCa	rs116349687	deleterious(0)	probably_damaging(0.997)	0.0004	0.002	uncertain_significance,likely_benign	-	25.6	0.70964	0.003177	0	25	2.06E-04	24	2.53E-03	0.75367	T,T,T,T	5.4	0.64402	0	0.64402	D	0.000001	H	0.95765	3.835	0.80722	D,D,D,D,D	1,1,1,1,1	0.92872	D,D,D,D,D	-6.14,-6.14,-5.73,-5.9,-6.84
BRB225	chr7:6042124	PMS2	NM_000535.6	34:4	0/1	[98]	A	G	4	missense_variant	MODERATE	5395	5/15	NM_000535.6:c.497T>C	NP_000526.2:p.Leu166Pro	L/P	cTa/cCa	rs116349687	deleterious(0)	probably_damaging(0.997)	0.0004	0.002	uncertain_significance,likely_benign	-	25.6	0.70964	0.003177	0	25	2.06E-04	24	2.53E-03	0.75367	T,T,T,T	5.4	0.64402	0	0.64402	D	0.000001	H	0.95765	3.835	0.80722	D,D,D,D,D	1,1,1,1,1	0.92872	D,D,D,D,D	-6.14,-6.14,-5.73,-5.9,-6.84
BRB264	chr7:6042124	PMS2	NM_000535.5	42:3	0/1	[91]	A	G	4	missense_variant	MODERATE	5395	5/15	NM_000535.5:c.497T>C	NP_000526.1:p.Leu166Pro	L/P	cTa/cCa	rs116349687	deleterious(0)	probably_damaging(0.997)	0.0004	0.002	uncertain_significance,likely_benign	-	25.6	0.70964	0.003177	0	25	2.06E-04	24	2.53E-03	0.75367	T,T,T,T	5.4	0.64402	0	0.64402	D	0.000001	H	0.95765	3.835	0.80722	D,D,D,D,D	1,1,1,1,1	0.92872	D,D,D,D,D	-6.14,-6.14,-5.73,-5.9,-6.84
BRB265	chr7:6042124	PMS2	NM_000535.6	43:7	0/1	[85]	A	G	4	missense_variant	MODERATE	5395	5/15	NM_000535.6:c.497T>C	NP_000526.2:p.Leu166Pro	L/P	cTa/cCa	rs116349687	deleterious(0)	probably_damaging(0.997)	0.0004	0.002	uncertain_significance,likely_benign	-	25.6	0.70964	0.003177	0	25	2.06E-04	24	2.53E-03	0.75367	T,T,T,T	5.4	0.64402	0	0.64402	D	0.000001	H	0.95765	3.835	0.80722	D,D,D,D,D	1,1,1,1,1	0.92872	D,D,D,D,D	-6.14,-6.14,-5.73,-5.9,-6.84
BRB197	chr17:56787293	RAD51C	NM_058216.2	51:0	0/1	[287]	G	A	4	missense_variant	MODERATE	5889	5/9	NM_058216.2:c.779G>A	NP_478123.1:p.Arg260Gln	R/Q	cGg/cAg	rs730881926	deleterious(0.03)	possibly_damaging(0.506)	-	-	uncertain_significance	-	33	0.94053	-	-	1	8.24E-06	1	9.61E-05	0.65364	T	6	0.85682	0	0.85682	D	0	L	0.29381	1.15	0.54331	D,D	0.999989,0.999989	0.57856	D	-2.73
BRB111	chr17:33445533	RAD51D	NM_002878.3	42:7	0/1	[292]	T	C	4	missense_variant	MODERATE	5892	3/10	NM_002878.3:c.250A>G	NP_002869.3:p.Thr84Ala	T/A	Act/Gct	rs200018296	deleterious(0.02)	benign(0.333)	0.0002	0	uncertain_significance	-	22.9	0.47153	-	-	2	1.65E-05	2	1.92E-04	0.73152	T,T,T	4.79	0.64402	0.149918	0.64402	D	0.000016	H	0.94738	3.7	0.80722	D,D,D,D,D,D,D	0.999999,0.999999,0.999999,0.999988,1,1,1	0.71124	D,D,D,D,D,D	-3.77,-3.52,-3.35,-3.32,-3.69,-3.66
BRB264	chr17:33445637	RAD51D	NM_002878.3	42:3	0/1	[182]	G	A	5	missense_variant,splice_region_variant	MODERATE	5892	3/10	NM_002878.3:c.146C>T	NP_002869.3:p.Ala49Val	A/V	gCc/gTc	rs140317560	tolerated(0.22)	benign(0.003)	0.001	0.0038	uncertain_significance	-	22.9	0.47587	0.005447	0	45	3.71E-04	43	4.20E-03	0.67345	T,T,T,T	4.79	0.64402	0.10499	0.64402	D	0.000004	L	0.31489	1.245	0.80722	D,D,D,D,D,D,D	0.999999,0.999999,0.999999,0.999999,1,1,1	0.47261	N,N,N,N,N,N	-0.95,-0.91,-1.15,-1.4,-1.51,-2.07
BRB73	chr13:48942741	RB1	NM_000321.2	29:11	0/1	[108]	G	A	5	splice_donor_variant	HIGH	5925	-	NM_000321.2:c.1127+1G>A	-	-	-	-	-	-	-	-	-	-	-	-	-	-	-	-	-	-	-	-	-	-	-	-	-	-	-	-	-	-	-	-	-	-	-
BRB199	chr19:1221973	STK11	NM_000455.4	45:2	0/1	[37]	G	C	4	missense_variant	MODERATE	6794	7/10	NM_000455.4:c.888G>C	NP_000446.1:p.Lys296Asn	K/N	aaG/aaC	-	tolerated(0.09)	benign(0.046)	-	-	-	-	21.1	0.40689	-	-	-	-	-	-	0.68765	T	3.56	0.46758	0.21683	0.46758	D	0.000261	L	0.47366	1.795	0.80722	D	1	0.54992	D,D	-2.55,-2.55
BRB275	chr19:1221973	STK11	NM_000455.4	47:4	0/1	[85]	G	C	4	missense_variant	MODERATE	6794	7/10	NM_000455.4:c.888G>C	NP_000446.1:p.Lys296Asn	K/N	aaG/aaC	-	tolerated(0.09)	benign(0.046)	-	-	-	-	21.1	0.40689	-	-	-	-	-	-	0.68765	T	3.56	0.46758	0.21683	0.46758	D	0.000261	L	0.47366	1.795	0.80722	D	1	0.54992	D,D	-2.55,-2.55
BRB102	chr17:7578454	TP53	NM_000546.5	40:9	0/1	[224]	G	A	5	missense_variant	MODERATE	7157	5/11	NM_000546.5:c.476C>T	NP_000537.3:p.Ala159Val	A/V	gCc/gTc	rs1555526131,COSM11148,COSM11496,COSM2744893,COSM2744894,COSM2744895,COSM2744896,COSM2744897,COSM2744898,COSM288919,COSM288920,COSM288921,COSM288922,COSM3388216,COSM4271942	deleterious(0)	possibly_damaging(0.772)	-	-	-	0,1,1,1,1,1,1,1,1,1,1,1,1,1,1	24.6	0.63555	-	-	-	-	-	-	0.99859	D,D,D,D,D,D,D,D,D	5.59	0.64402	0.053992	0.64402	D	0.000001	M	0.65431	2.29	0.495	D,D,D,D,D,D	0.999855,0.999855,0.999855,0.999855,0.999855,0.999855	0.72654	D,D,D,D,D,D,D,D,D,D,D,D	-3.87,-3.85,-3.9,-3.85,-3.85,-3.9,-3.9,-3.82,-3.64,-3.82,-3.88,-3.73
BRB234	chr17:7578534	TP53	NM_000546.5	39:10	0/1	[192]	CTTG	C	5	inframe_deletion	MODERATE	7157	5/11	NM_000546.5:c.393_395del	NP_000537.3:p.Asn131del	NK/K	aaCAAg/aag	rs879254214,COSM1290767,COSM1290768,COSM1290769,COSM44589,COSM4735424,COSM4735425	-	-	-	-	uncertain_significance	0,1,1,1,1,1,1	-	-	-	-	-	-	-	-	-	-	-	-	-	-	-	-	-	-	-	-	-	-	-	-	-
BRB114	chr3:14190232	XPC	NM_004628.4	47:1	0/1	[439]	C	G	5	splice_acceptor_variant	HIGH	7508	-	NM_004628.4:c.2251-1G>C	-	-	-	rs754673606,CS112615,CX066708	-	-	-	-	pathogenic	-	-	-	-	-	-	-	-	-	-	-	-	-	-	-	-	-	-	-	-	-	-	-	-	-	-
BRB161	chr3:14190232	XPC	NM_004628.4	29:6	0/1	[106]	C	G	5	splice_acceptor_variant	HIGH	7508	-	NM_004628.4:c.2251-1G>C	-	-	-	rs754673606,CS112615,CX066708	-	-	-	-	pathogenic	-	-	-	-	-	-	-	-	-	-	-	-	-	-	-	-	-	-	-	-	-	-	-	-	-	-
[truncated: 3 more columns]
